# Supplementary material for: Quantitating the epigenetic transformation contributing to cholesterol homeostasis using Gaussian process
Source: Nat Commun. 2019 Nov 7;10:5052. doi: 10.1038/s41467-019-12969-x (PMC6838179; doi:10.1038/s41467-019-12969-x)
Supplement: Supplementary file 4 — Source Data [file 41467_2019_12969_MOESM4_ESM.xlsx]

## Sheet: Sheet1
NPC1 variants	VarSeqP	Chol function with DMSO (Normalized to I1061T)	Standard Error (n)	Chol function with SAHA (Normalized to I1061T-DMSO)	Standard Error (n)	TrIdx with DMSO (Hela Cell)	Standard Deviation (n)	TrIdx with SAHA (Hela Cell)	Standard Deviation (n)	TrIdx with DMSO (U2OS Cell)	Standard Deviation (n)
WT	-	0.689223	0.014 (691)	0.595567	0.019 (506)	0.75033	0.108 (14)	-	-	0.64552	0.093 (3)
C63R	0.0492958	1.07595	0.041 (93)	0.552622	0.05 (64)	0.121939	0.023 (2)	0.288767	0.017 (2)	-	-
L80V	0.0625978	0.706171	0.045 (99)	0.584521	0.055 (79)	0.632255	(1)	0.495106	(1)	0.7587	0.097 (3)
H215R	0.168232	0.801784	0.048 (104)	0.544994	0.047 (81)	0.652917	0.03 (2)	0.721371	0.161 (2)	0.584724	0.041 (3)
D242H	0.189358	0.889026	0.056 (60)	0.556948	0.071 (32)	0.572073	(1)	0.403302	(1)	0.615817	0.054 (3)
V378A	0.295775	0.718622	0.043 (80)	0.608986	0.04 (85)	0.525023	(1)	0.39927	(1)	0.344594	0.02 (3)
R389L	0.304382	0.900634	0.099 (26)	0.552486	0.124 (15)	0.0721872	0.007 (2)	0.295776	0.034 (2)	-	-
R404Q	0.316119	0.667273	0.036 (106)	0.639915	0.039 (103)	0.124284	0.054 (2)	0.280575	0.112 (2)	0.247612	0.031 (3)
H510P	0.399061	0.853111	0.069 (43)	0.677288	0.088 (33)	0.0110952	(1)	0.0108223	(1)	0.206496	0.019 (3)
R518Q	0.405321	0.800506	0.075 (41)	0.727513	0.09 (31)	0.0465088	(1)	0.523095	(1)	-	-
P532L	0.416275	0.890328	0.037 (115)	0.528074	0.042 (113)	0.10422	0.074 (2)	0.256599	0.052 (2)	0.354727	0.061 (3)
E612D	0.478873	0.908755	0.041 (99)	0.531643	0.036 (130)	0.0473312	(1)	0.0770307	(1)	0.244608	0.017 (3)
R615L	0.481221	1.08038	0.09 (69)	0.580464	0.087 (42)	0.0557225	0.022 (2)	0.319843	0.037 (2)	0.305905	0.046 (3)
Y634C	0.496088	0.978656	0.042 (106)	0.711981	0.044 (105)	0.482796	(1)	0.410053	(1)	0.243765	0.058 (3)
S636F	0.497653	0.936958	0.088 (45)	0.586282	0.069 (27)	0.0338637	(1)	0.0131551	(1)	0.378947	0.067 (3)
I642M	0.502347	0.805518	0.048 (120)	0.449923	0.046 (75)	0.619835	0.054 (2)	0.599536	0.15 (2)	0.571875	0.016 (3)
L648H	0.507042	0.659932	0.026 (170)	0.559687	0.028 (163)	0.727465	0.01 (2)	0.706357	0.139 (2)	0.468991	0.03 (3)
S666N	0.521127	0.733138	0.053 (95)	0.580044	0.06 (76)	0.336226	(1)	0.194232	(1)	0.514888	0.072 (3)
G673V	0.526604	0.905112	0.047 (108)	0.509777	0.049 (86)	0.0782935	(1)	0.189971	(1)	0.427494	0.09 (3)
P691S	0.540689	1.05781	0.112 (38)	0.636011	0.204 (14)	0.482646	0.071 (2)	0.578331	0.084 (2)	0.352084	0.106 (3)
S734I	0.574335	0.768194	0.055 (110)	0.587704	0.05 (86)	0.853854	(1)	0.822819	(1)	0.734345	0.088 (3)
Y825C	0.64554	0.901776	0.062 (90)	0.476038	0.057 (61)	0.277421	(1)	0.247132	(1)	0.323358	0.034 (3)
I858V	0.671362	0.796804	0.044 (161)	0.526295	0.045 (120)	0.4233	(1)	0.454379	(1)	0.491457	0.038 (3)
D874V	0.683881	0.827837	0.062 (74)	0.579594	0.078 (49)	0.21025	0.092 (2)	0.307453	0.091 (2)	0.246707	0.011 (3)
Q921P	0.720657	1.01368	0.042 (140)	0.719487	0.043 (122)	0.0662157	(1)	0.358858	(1)	0.117625	0.015 (3)
I923V	0.722222	0.684714	0.046 (47)	0.567222	0.033 (90)	0.146024	(1)	0.232242	(1)	-	-
R934Q	0.730829	0.994934	0.038 (151)	0.648887	0.043 (147)	0.0434795	(1)	0.263368	(1)	0.275787	0.027 (3)
S940L	0.735524	1.03458	0.032 (162)	0.644141	0.034 (174)	0.0344284	(1)	0.166605	(1)	0.695144	0.026 (3)
W942C	0.737089	0.973175	0.039 (157)	0.592196	0.043 (115)	0.0344186	(1)	0.221342	(1)	-	-
D948N	0.741784	1.06611	0.033 (156)	0.673577	0.035 (170)	0.101696	(1)	0.317264	(1)	0.439807	0.045 (3)
V950M	0.743349	0.948921	0.05 (105)	0.549642	0.053 (81)	0.166438	(1)	0.303034	(1)	0.54275	0.058 (3)
S954L	0.746479	0.872342	0.039 (145)	0.49599	0.044 (124)	0.210888	(1)	0.347629	(1)	0.53119	0.039 (3)
R958Q	0.749609	0.988103	0.043 (120)	0.520728	0.051 (89)	0.259433	(1)	0.401974	(1)	0.436083	0.025 (3)
G992R	0.776213	0.666873	0.043 (52)	0.516026	0.034 (102)	0.32685	(1)	0.328151	(1)	-	-
A1054T	0.824726	0.906208	0.036 (159)	0.63036	0.041 (121)	0.300131	(1)	0.340841	(1)	0.244311	0.051 (3)
R1059Q	0.828638	1.21211	0.088 (70)	0.51118	0.08 (44)	0.120839	0.035 (2)	0.351831	0.06 (2)	-	-
I1061T	0.830203	1	0.019 (561)	0.658322	0.018 (596)	0.133772	0.073 (2)	0.341744	0.137 (2)	0.132852	0.021 (3)
R1077Q	0.842723	1.01789	0.036 (158)	0.563932	0.031 (170)	0.45087	(1)	0.395975	(1)	0.379072	0.043 (3)
Y1088C	0.85133	1.01975	0.034 (168)	0.63535	0.028 (181)	0.406538	(1)	0.360745	(1)	0.310794	0.043 (3)
W1145R	0.895931	0.947773	0.041 (149)	0.588823	0.04 (139)	0.40654	(1)	0.395423	(1)	0.300655	0.037 (3)
A1151T	0.900626	0.646999	0.066 (36)	0.428825	0.056 (43)	0.139816	(1)	0.373558	(1)	0.425249	0.055 (3)
G1162A	0.909233	0.882459	0.044 (121)	0.541317	0.049 (87)	0.278191	(1)	0.463689	(1)	0.256409	0.019 (3)
A1187V	0.928795	0.556883	0.03 (137)	0.519351	0.031 (136)	0.357619	(1)	0.328937	(1)	0.339484	0.066 (3)
3565-66 insG	0.93036	0.726985	0.054 (58)	0.537535	0.044 (76)	0.171754	(1)	0.440803	(1)	-	-
L1191F	0.931925	1.00614	0.038 (142)	0.577717	0.036 (144)	0.467043	(1)	0.432532	(1)	0.398039	0.007 (3)
V1212L	0.948357	0.788316	0.037 (141)	0.483351	0.034 (132)	0.706056	0.058 (2)	0.454987	0.096 (2)	-	-
G1240R	0.970266	1.02463	0.083 (61)	0.488724	0.064 (30)	0.0397825	0.037 (2)	0.0673483	0.038 (2)	0.264852	0.078 (3)
L1244P	0.973396	0.962974	0.042 (121)	0.544413	0.04 (107)	0.110298	0.022 (2)	0.222122	0.018 (2)	0.252734	0.059 (3)
3741-44del	0.975743	0.597071	0.032 (110)	0.433274	0.038 (100)	0.142553	0.035 (2)	0.293529	0.027 (2)	-	-
